# Supplementary material for: The Landscape on Access to Maternal and Child Health Services During the COVID‐19 Pandemic in South Africa: A Scoping Review
Source: Interdiscip Perspect Infect Dis. 2026 Jan 29;2026:9065224. doi: 10.1155/ipid/9065224 (PMC12854166; doi:10.1155/ipid/9065224)
Supplement: Supplementary file 3 — Supporting Information 3 Table 2: Atlas.ti Data analysis table. [file IPID-2026-9065224-s003.xlsx]

## Sheet: The Landscape on access to
Atla.ti Data analysis table
CASENO	D	Document Name	MediaType	quote_start	quote_end	start_time	end_time	SY	SX	EY	EX	DG_Antenatal care	DG_Cervical cancer screening	DG_Delivery	DG_Family Planning	DG_Postnatal care	DG_Under- five immunisation	ANC access disparity between the rich and the poor	cancelled health education	cancelled vaccine clinics	change in service delivery system	change to availability and provision of services	changes in tasks	changes to service delivery systems	choosing informal care giving	closure of facilities	decilne in contraceptive use	decine in facility visits	decline in ANC visits towards end of wave 1	decline in antenatal care attendance	decline in antenatal visits	decline in births before arrival(BBA)	decline in c-section delivery	decline in child health visits	decline in child immunisations attendance	Decline in contraceptive uptake	decline in Couple Year Protection rate	decline in facility delivery	Decline in facility visits	decline in family planning attendance	decline in family planning initiation	decline in first antenatal visit in urban areas than rural areas	decline in headcounts	Decline in IUCD uptake	decline in measles first dose	decline in number of children fully immunised	decline in pregnant women starting ART	decrease family planning acess	decrease in 6 days postnatal care
Q1_1	1	Adelekan et al.,Early effects of Covid 19 on Family	PDF	2612	18							no	no	no	yes	no	no	0	0	0	0	0	0	0	0	0	0	0	0	0	0	0	0	0	0	1	0	0	0	0	0	0	0	0	0	0	0	0	0
Q1_3	1	Adelekan et al.,Early effects of Covid 19 on Family	PDF	2236	2449							no	no	no	yes	no	no	0	0	0	0	0	0	0	0	0	0	0	0	0	0	0	0	0	0	0	0	0	1	0	0	0	0	0	0	0	0	0	0
Q1_4	1	Adelekan et al.,Early effects of Covid 19 on Family	PDF	1188	1456							no	no	no	yes	no	no	0	0	0	0	0	0	0	0	0	0	0	0	0	0	0	0	0	0	0	1	0	0	0	0	0	0	0	0	0	0	0	0
Q1_5	1	Adelekan et al.,Early effects of Covid 19 on Family	PDF	1460	1545							no	no	no	yes	no	no	0	0	0	0	0	0	0	0	0	0	0	0	0	0	0	0	0	0	0	1	0	0	0	0	0	0	0	0	0	0	0	0
Q1_6	1	Adelekan et al.,Early effects of Covid 19 on Family	PDF	2853	3064							no	no	no	yes	no	no	0	0	0	0	0	0	0	0	0	0	0	0	0	0	0	0	0	0	0	0	0	0	0	0	0	0	0	0	0	0	0	0
Q1_7	1	Adelekan et al.,Early effects of Covid 19 on Family	PDF	3067	3248							no	no	no	yes	no	no	0	0	0	0	0	0	0	0	0	0	0	0	0	0	0	0	0	0	0	0	0	0	0	0	0	0	0	0	0	0	0	0
Q1_8	1	Adelekan et al.,Early effects of Covid 19 on Family	PDF	3696	3805							no	no	no	yes	no	no	0	0	0	0	0	0	0	0	0	0	0	0	0	0	0	0	0	0	0	0	0	0	0	0	0	0	0	0	0	0	0	0
Q1_9	1	Adelekan et al.,Early effects of Covid 19 on Family	PDF	89	284							no	no	no	yes	no	no	0	0	0	0	0	0	0	0	0	0	0	0	0	0	0	0	0	0	0	0	0	0	0	0	0	0	1	0	0	0	0	0
Q2_4	2	Ahmed et al., The effect of Covid 19 on maternal newborn	PDF	1034	1282							yes	no	yes	yes	no	no	0	0	0	0	0	0	0	0	0	0	0	0	0	0	0	0	0	0	0	0	0	0	0	0	0	0	0	0	0	0	0	0
Q2_5	2	Ahmed et al., The effect of Covid 19 on maternal newborn	PDF	4424	4559							yes	no	yes	yes	no	no	0	0	0	0	0	0	0	0	0	0	0	0	1	0	0	0	0	0	0	0	0	0	0	0	0	0	0	0	0	0	0	0
Q2_6	2	Ahmed et al., The effect of Covid 19 on maternal newborn	PDF	0	634							yes	no	yes	yes	no	no	0	0	0	0	0	0	0	0	0	0	0	0	0	0	0	0	0	0	0	0	1	0	0	0	0	0	0	0	0	0	0	0
Q2_7	2	Ahmed et al., The effect of Covid 19 on maternal newborn	PDF	15	212							yes	no	yes	yes	no	no	0	0	0	0	0	0	0	0	0	0	0	0	0	0	0	0	0	0	0	0	0	0	0	0	0	0	0	0	0	0	0	0
Q3_2	3	Anokwuru et al.,Lived experiences of antenatal service utilisation	PDF	4152	4296							yes	no	no	no	no	no	0	1	0	0	0	0	0	0	0	0	0	0	0	0	0	0	0	0	0	0	0	0	0	0	0	0	0	0	0	0	0	0
Q3_7	3	Anokwuru et al.,Lived experiences of antenatal service utilisation	PDF	1028	1258							yes	no	no	no	no	no	0	0	0	0	0	0	0	0	0	0	0	0	0	0	0	0	0	0	0	0	0	0	0	0	0	0	0	0	0	0	0	0
Q3_8	3	Anokwuru et al.,Lived experiences of antenatal service utilisation	PDF	1900	2054							yes	no	no	no	no	no	0	0	0	0	0	0	0	0	0	0	0	0	0	0	0	0	0	0	0	0	0	0	0	0	0	0	0	0	0	0	0	0
Q3_9	3	Anokwuru et al.,Lived experiences of antenatal service utilisation	PDF	1214	1446							yes	no	no	no	no	no	0	0	0	0	0	0	0	0	0	0	0	0	0	0	0	0	0	0	0	0	0	0	0	0	0	0	0	0	0	0	0	0
Q3_10	3	Anokwuru et al.,Lived experiences of antenatal service utilisation	PDF	3089	3336							yes	no	no	no	no	no	0	0	0	0	0	0	0	0	0	0	0	0	0	0	0	0	0	0	0	0	0	0	0	0	0	0	0	0	0	0	0	0
Q3_11	3	Anokwuru et al.,Lived experiences of antenatal service utilisation	PDF	335	447							yes	no	no	no	no	no	0	0	0	0	0	0	0	0	0	0	0	0	0	0	0	0	0	0	0	0	0	0	0	0	0	0	0	0	0	0	0	0
Q3_12	3	Anokwuru et al.,Lived experiences of antenatal service utilisation	PDF	1741	1965							yes	no	no	no	no	no	0	0	0	0	0	0	0	0	0	0	0	0	0	0	0	0	0	0	0	0	0	0	0	0	0	0	0	0	0	0	0	0
Q6_4	6	Bolarinwa et al.,Mapping evidence of impacts of Covid 19	PDF	2534	2693							no	no	no	yes	no	yes	0	0	0	0	0	0	0	0	0	0	0	0	0	0	0	0	0	0	0	0	0	0	0	0	0	0	0	0	0	0	0	0
Q6_5	6	Bolarinwa et al.,Mapping evidence of impacts of Covid 19	PDF	2695	2872							no	no	no	yes	no	yes	0	0	0	0	0	0	0	0	0	0	0	0	0	0	0	0	0	0	0	0	0	0	0	0	0	0	0	0	0	0	0	0
Q6_6	6	Bolarinwa et al.,Mapping evidence of impacts of Covid 19	PDF	2696	2791							no	no	no	yes	no	yes	0	0	0	0	0	0	0	0	0	0	0	0	0	0	0	0	0	0	0	0	0	0	0	0	0	0	0	0	0	0	0	0
Q6_7	6	Bolarinwa et al.,Mapping evidence of impacts of Covid 19	PDF	2380	2530							no	no	no	yes	no	yes	0	0	0	0	0	0	0	0	0	0	0	0	0	0	0	0	0	0	0	0	0	0	0	0	0	0	0	0	0	0	0	0
Q7_1	7	Chelsea et al., Impacts of Covid 19 on contraceptive and abortion	PDF	215	608							no	no	no	yes	no	no	0	0	0	0	0	0	0	0	0	0	0	0	0	0	0	0	0	0	0	0	0	0	0	0	0	0	0	0	0	0	0	0
Q7_2	7	Chelsea et al., Impacts of Covid 19 on contraceptive and abortion	PDF	640	862							no	no	no	yes	no	no	0	0	0	0	0	0	0	0	0	0	0	0	0	0	0	0	0	0	0	0	0	0	0	0	0	0	0	0	0	0	0	0
Q7_3	7	Chelsea et al., Impacts of Covid 19 on contraceptive and abortion	PDF	106	1488							no	no	no	yes	no	no	0	0	0	0	0	0	0	0	0	0	0	0	0	0	0	0	0	0	0	0	0	0	0	0	0	0	0	0	0	0	0	0
Q8_3	8	Dvora et al.,PrEP retention and prescritions for preant women	PDF	3015	3141							yes	no	no	no	no	no	0	0	0	0	0	0	0	0	0	0	0	0	0	0	0	0	0	0	0	0	0	0	0	0	0	0	0	0	0	0	0	0
Q8_4	8	Dvora et al.,PrEP retention and prescritions for preant women	PDF	2467	2588							yes	no	no	no	no	no	0	0	0	0	0	0	0	0	0	0	0	0	0	0	0	0	0	0	0	0	0	0	0	0	0	0	0	0	0	0	0	0
Q9_2	9	Groenewald et al., Adolescent and sexual reproductive health during Covid 19	PDF	1851	2186							no	no	no	yes	no	no	0	0	0	0	0	0	0	0	0	0	0	0	0	0	0	0	0	0	0	0	0	0	0	0	0	0	0	0	0	0	0	0
Q9_3	9	Groenewald et al., Adolescent and sexual reproductive health during Covid 19	PDF	2111	2440							no	no	no	yes	no	no	0	0	0	0	0	0	0	0	0	0	0	0	0	0	0	0	0	0	0	0	0	0	0	0	0	0	0	0	0	0	0	0
Q10_62	10	Humphries et al., Impact of COVID 19 public health responses on income food security and health services	PDF	1050	1206							no	no	no	yes	no	no	0	0	0	0	0	0	0	0	0	0	0	0	0	0	0	0	0	0	0	0	0	0	0	0	0	0	0	0	0	0	0	0
Q10_64	10	Humphries et al., Impact of COVID 19 public health responses on income food security and health services	PDF	1270	1927							no	no	no	yes	no	no	0	0	0	0	0	0	0	0	0	0	0	0	0	0	0	0	0	0	0	0	0	0	0	0	0	0	0	0	0	0	0	0
Q10_65	10	Humphries et al., Impact of COVID 19 public health responses on income food security and health services	PDF	2382	2478							no	no	no	yes	no	no	0	0	0	0	0	0	0	0	0	0	0	0	0	0	0	0	0	0	0	0	0	0	0	0	0	0	0	0	0	0	0	0
Q11_1	11	Jensen et al.,Child health services during a Covid 19 outbreak	PDF	399	1658							no	no	no	no	no	yes	0	0	0	0	0	0	0	0	0	0	0	0	0	0	0	0	0	1	0	0	0	0	0	0	0	0	0	0	0	0	0	0
Q11_3	11	Jensen et al.,Child health services during a Covid 19 outbreak	PDF	78	280							no	no	no	no	no	yes	0	0	0	0	0	0	0	0	0	0	0	0	0	0	0	0	0	0	0	0	0	0	0	0	0	0	0	0	0	0	0	0
Q11_4	11	Jensen et al.,Child health services during a Covid 19 outbreak	PDF	295	366							no	no	no	no	no	yes	0	0	0	0	0	0	0	0	0	0	0	0	0	0	0	0	0	0	0	0	0	0	0	0	0	0	0	0	0	0	0	0
Q11_5	11	Jensen et al.,Child health services during a Covid 19 outbreak	PDF	1224	1466							no	no	no	no	no	yes	0	0	0	0	0	0	0	0	0	0	0	0	0	0	0	0	0	0	0	0	0	0	0	0	0	0	0	0	0	0	0	0
Q11_6	11	Jensen et al.,Child health services during a Covid 19 outbreak	PDF	1368	1467							no	no	no	no	no	yes	0	0	0	0	0	0	0	0	0	0	0	0	0	0	0	0	0	0	0	0	0	0	0	0	0	0	0	0	0	0	0	0
Q11_7	11	Jensen et al.,Child health services during a Covid 19 outbreak	PDF	417	663							no	no	no	no	no	yes	0	0	0	0	0	0	0	0	0	0	0	0	0	0	0	0	0	1	0	0	0	0	0	0	0	0	0	1	0	0	0	0
Q11_8	11	Jensen et al.,Child health services during a Covid 19 outbreak	PDF	418	663							no	no	no	no	no	yes	0	0	0	0	0	0	0	0	0	0	0	0	0	0	0	0	0	1	0	0	0	0	0	0	0	0	0	1	0	0	0	0
Q11_9	11	Jensen et al.,Child health services during a Covid 19 outbreak	PDF	1109	1257							no	no	no	no	no	yes	0	0	0	0	0	0	0	0	0	0	0	0	0	0	0	0	0	0	0	0	0	0	0	0	0	0	0	0	0	0	0	0
Q11_11	11	Jensen et al.,Child health services during a Covid 19 outbreak	PDF	295	434							no	no	no	no	no	yes	0	0	0	0	0	0	0	0	0	0	0	0	0	0	0	0	0	0	0	0	0	0	0	0	0	0	0	0	0	0	0	0
Q11_12	11	Jensen et al.,Child health services during a Covid 19 outbreak	PDF	738	876							no	no	no	no	no	yes	0	0	0	0	0	0	0	0	0	0	0	0	0	0	0	0	0	0	0	0	0	0	0	0	0	0	0	0	0	0	0	0
Q11_13	11	Jensen et al.,Child health services during a Covid 19 outbreak	PDF	1368	1544							no	no	no	no	no	yes	0	0	0	0	0	0	0	0	0	0	0	0	0	0	1	0	0	0	0	0	0	0	0	0	0	0	0	0	0	0	0	0
Q11_14	11	Jensen et al.,Child health services during a Covid 19 outbreak	PDF	843	955							no	no	no	no	no	yes	0	0	0	0	0	0	0	0	0	0	0	0	0	0	0	0	0	0	0	0	0	0	0	0	0	0	0	0	0	0	0	0
Q11_15	11	Jensen et al.,Child health services during a Covid 19 outbreak	PDF	877	1061							no	no	no	no	no	yes	0	0	0	0	0	1	0	0	0	0	0	0	0	0	0	0	0	0	0	0	0	0	0	0	0	0	0	0	0	0	0	0
Q12_4	12	Kelly et al.,HIV and SRH healthcare delivery experiences of South African healthcare workers	PDF	1449	1613							no	no	no	yes	yes	no	0	0	0	0	0	0	1	0	0	0	0	0	0	0	0	0	0	0	0	0	0	0	0	0	0	0	0	0	0	0	0	0
Q12_5	12	Kelly et al.,HIV and SRH healthcare delivery experiences of South African healthcare workers	PDF	1533	1944							no	no	no	yes	yes	no	0	0	0	0	0	0	0	0	0	0	0	0	0	0	0	0	0	0	0	0	0	0	0	0	0	0	0	0	0	0	0	0
Q12_6	12	Kelly et al.,HIV and SRH healthcare delivery experiences of South African healthcare workers	PDF	1	80							no	no	no	yes	yes	no	0	0	0	0	0	0	0	0	0	0	0	0	0	0	0	0	0	0	0	0	0	0	0	0	0	0	0	0	0	0	0	0
Q12_7	12	Kelly et al.,HIV and SRH healthcare delivery experiences of South African healthcare workers	PDF	1143	1368							no	no	no	yes	yes	no	0	0	0	0	0	0	0	0	0	0	0	0	0	0	0	0	0	0	0	0	0	0	0	0	0	0	0	0	0	0	0	0
Q12_8	12	Kelly et al.,HIV and SRH healthcare delivery experiences of South African healthcare workers	PDF	724	887							no	no	no	yes	yes	no	0	0	0	0	1	0	0	0	0	0	0	0	0	0	0	0	0	0	0	0	0	0	0	0	0	0	0	0	0	0	0	0
Q12_9	12	Kelly et al.,HIV and SRH healthcare delivery experiences of South African healthcare workers	PDF	891	1367							no	no	no	yes	yes	no	0	0	0	0	0	0	0	0	0	0	0	0	0	0	0	0	0	0	0	0	0	0	0	0	0	0	0	0	0	0	0	0
Q13_1	13	Kruger Effect-of-the-covid-19-pandemic-on-women-s-maternal-and-child-health-services-in-tshwane-district-south-africa	PDF	1644	2281							yes	yes	yes	yes	no	no	0	0	0	0	0	0	0	0	0	0	0	0	0	0	0	0	0	0	0	0	0	0	0	0	0	0	0	0	0	0	0	0
Q13_2	13	Kruger Effect-of-the-covid-19-pandemic-on-women-s-maternal-and-child-health-services-in-tshwane-district-south-africa	PDF	2149	2669							yes	yes	yes	yes	no	no	0	0	0	0	0	0	0	0	0	0	0	0	0	0	0	0	0	0	0	0	0	0	0	0	0	0	0	0	0	0	0	0
Q13_3	13	Kruger Effect-of-the-covid-19-pandemic-on-women-s-maternal-and-child-health-services-in-tshwane-district-south-africa	PDF	2673	3005							yes	yes	yes	yes	no	no	0	0	0	0	0	0	0	0	0	0	0	0	0	0	0	0	0	0	0	0	0	0	0	0	0	0	0	0	0	0	0	0
Q13_6	13	Kruger Effect-of-the-covid-19-pandemic-on-women-s-maternal-and-child-health-services-in-tshwane-district-south-africa	PDF	526	727							yes	yes	yes	yes	no	no	0	0	0	0	0	0	0	0	0	0	0	0	0	0	0	0	0	0	0	0	0	0	0	0	0	0	0	0	0	0	0	0
Q13_7	13	Kruger Effect-of-the-covid-19-pandemic-on-women-s-maternal-and-child-health-services-in-tshwane-district-south-africa	PDF	402	638							yes	yes	yes	yes	no	no	0	0	0	0	0	0	0	0	0	0	0	0	0	0	0	0	0	0	0	0	0	0	0	0	0	0	0	0	0	0	0	0
Q13_8	13	Kruger Effect-of-the-covid-19-pandemic-on-women-s-maternal-and-child-health-services-in-tshwane-district-south-africa	PDF	656	1031							yes	yes	yes	yes	no	no	0	0	0	0	0	0	0	0	0	0	0	0	0	0	0	0	0	0	0	0	0	0	0	0	0	0	0	0	0	0	0	0
Q13_10	13	Kruger Effect-of-the-covid-19-pandemic-on-women-s-maternal-and-child-health-services-in-tshwane-district-south-africa	PDF	1575	1792							yes	yes	yes	yes	no	no	0	0	0	0	0	0	0	0	0	0	0	0	0	0	0	0	0	0	0	0	0	0	0	0	0	0	0	0	0	0	0	0
Q13_12	13	Kruger Effect-of-the-covid-19-pandemic-on-women-s-maternal-and-child-health-services-in-tshwane-district-south-africa	PDF	929	1226							yes	yes	yes	yes	no	no	0	0	0	0	0	0	0	0	0	0	0	0	0	0	0	0	0	0	0	0	0	0	0	0	0	0	0	0	0	0	0	0
Q13_13	13	Kruger Effect-of-the-covid-19-pandemic-on-women-s-maternal-and-child-health-services-in-tshwane-district-south-africa	PDF	2224	2668							yes	yes	yes	yes	no	no	0	0	0	0	0	0	0	0	0	0	0	0	0	0	0	0	0	1	0	0	0	0	0	0	0	0	0	0	0	0	0	0
Q13_14	13	Kruger Effect-of-the-covid-19-pandemic-on-women-s-maternal-and-child-health-services-in-tshwane-district-south-africa	PDF	341	685							yes	yes	yes	yes	no	no	0	0	0	0	0	0	0	0	0	0	0	0	0	0	0	0	0	0	0	0	0	0	0	0	0	0	0	0	0	0	0	0
Q13_15	13	Kruger Effect-of-the-covid-19-pandemic-on-women-s-maternal-and-child-health-services-in-tshwane-district-south-africa	PDF	2386	2669							yes	yes	yes	yes	no	no	0	0	0	0	0	0	0	0	0	0	0	0	0	0	0	0	0	0	0	0	0	0	0	0	0	0	0	0	0	0	0	0
Q13_16	13	Kruger Effect-of-the-covid-19-pandemic-on-women-s-maternal-and-child-health-services-in-tshwane-district-south-africa	PDF	2422	2719							yes	yes	yes	yes	no	no	0	0	0	0	0	0	0	0	0	0	0	0	0	0	0	0	0	0	0	0	0	0	0	0	0	0	0	0	0	0	0	0
Q13_17	13	Kruger Effect-of-the-covid-19-pandemic-on-women-s-maternal-and-child-health-services-in-tshwane-district-south-africa	PDF	2214	2325							yes	yes	yes	yes	no	no	0	0	0	0	0	0	0	0	0	0	0	0	0	0	0	0	0	0	0	0	0	0	0	0	0	0	0	0	0	0	0	0
Q13_18	13	Kruger Effect-of-the-covid-19-pandemic-on-women-s-maternal-and-child-health-services-in-tshwane-district-south-africa	PDF	1064	1455							yes	yes	yes	yes	no	no	0	0	0	0	0	0	0	0	0	0	0	0	0	0	0	0	0	0	0	0	0	0	0	0	0	0	0	0	0	0	0	0
Q13_19	13	Kruger Effect-of-the-covid-19-pandemic-on-women-s-maternal-and-child-health-services-in-tshwane-district-south-africa	PDF	2224	2353							yes	yes	yes	yes	no	no	0	0	0	0	0	0	0	0	0	0	0	0	0	0	0	0	0	0	0	0	0	0	0	0	0	0	0	1	0	0	0	0
Q14_1	14	Meherali et al., Impact of the Covid 19 pandemic on adolescents sexual reproductive health	PDF	1353	1505							no	no	no	yes	yes	no	0	0	0	0	0	0	0	0	0	0	0	0	0	0	0	0	0	0	0	0	0	0	0	0	0	0	0	0	0	0	0	0
Q14_2	14	Meherali et al., Impact of the Covid 19 pandemic on adolescents sexual reproductive health	PDF	77	340							no	no	no	yes	yes	no	0	0	0	0	0	0	0	0	0	0	0	0	0	0	0	0	0	0	0	0	0	0	0	0	0	0	0	0	0	0	0	0
Q15_1	15	Mohulatsi The experiences of expectant and new mothers ..	PDF	671	850							yes	no	yes	no	no	no	0	0	0	0	0	0	0	0	0	0	0	0	0	0	0	0	0	0	0	0	0	0	0	0	0	0	0	0	0	0	0	0
Q15_2	15	Mohulatsi The experiences of expectant and new mothers ..	PDF	1559	1740							yes	no	yes	no	no	no	0	0	0	0	0	0	0	0	0	0	0	0	0	0	0	0	0	0	0	0	0	0	0	0	0	0	0	0	0	0	0	0
Q15_3	15	Mohulatsi The experiences of expectant and new mothers ..	PDF	3086	3258							yes	no	yes	no	no	no	0	0	0	0	0	0	0	1	0	0	0	0	0	0	0	0	0	0	0	0	0	0	0	0	0	0	0	0	0	0	0	0
Q15_4	15	Mohulatsi The experiences of expectant and new mothers ..	PDF	2604	2875							yes	no	yes	no	no	no	0	0	0	0	0	0	0	0	0	0	0	0	0	0	0	0	0	0	0	0	0	0	0	0	0	0	0	0	0	0	0	0
Q15_5	15	Mohulatsi The experiences of expectant and new mothers ..	PDF	566	686							yes	no	yes	no	no	no	0	0	0	0	0	0	0	0	0	0	0	0	0	0	0	0	0	0	0	0	0	0	0	0	0	0	0	0	0	0	0	0
Q15_6	15	Mohulatsi The experiences of expectant and new mothers ..	PDF	3526	3869							yes	no	yes	no	no	no	0	0	0	0	0	0	0	0	0	0	0	0	0	0	0	0	0	0	0	0	0	0	0	0	0	0	0	0	0	0	0	0
Q15_7	15	Mohulatsi The experiences of expectant and new mothers ..	PDF	666	941							yes	no	yes	no	no	no	0	0	0	0	0	0	0	0	0	0	0	0	0	0	0	0	0	0	0	0	0	0	0	0	0	0	0	0	0	0	0	0
Q15_8	15	Mohulatsi The experiences of expectant and new mothers ..	PDF	1253	1496							yes	no	yes	no	no	no	0	0	0	0	0	0	0	0	0	0	0	0	0	0	0	0	0	0	0	0	0	0	0	0	0	0	0	0	0	0	0	0
Q15_9	15	Mohulatsi The experiences of expectant and new mothers ..	PDF	3433	3830							yes	no	yes	no	no	no	0	0	0	0	0	0	0	0	0	0	0	0	0	0	0	0	0	0	0	0	0	0	0	0	0	0	0	0	0	0	0	0
Q15_10	15	Mohulatsi The experiences of expectant and new mothers ..	PDF	3586	3883							yes	no	yes	no	no	no	0	0	0	1	0	0	0	0	0	0	0	0	0	0	0	0	0	0	0	0	0	0	0	0	0	0	0	0	0	0	0	0
Q15_11	15	Mohulatsi The experiences of expectant and new mothers ..	PDF	102	233							yes	no	yes	no	no	no	0	0	0	0	0	0	0	0	0	0	0	0	0	0	0	0	0	0	0	0	0	0	0	0	0	0	0	0	0	0	0	0
Q16_1	16	Mutyambizi et al.,Effects of Covid 19 on Tuberculosis	PDF	2851	3001							yes	no	no	no	no	no	0	0	0	0	0	0	0	0	0	0	0	0	0	0	0	0	0	0	0	0	0	0	0	0	0	0	0	0	0	0	0	0
Q16_4	16	Mutyambizi et al.,Effects of Covid 19 on Tuberculosis	PDF	66	255							yes	no	no	no	no	no	0	0	0	0	0	0	0	0	0	0	0	0	0	0	0	0	0	0	0	0	0	0	0	0	0	0	0	0	0	0	0	0
Q16_6	16	Mutyambizi et al.,Effects of Covid 19 on Tuberculosis	PDF	770	880							yes	no	no	no	no	no	0	0	0	0	0	0	0	0	0	0	0	1	0	0	0	0	0	0	0	0	0	0	0	0	0	0	0	0	0	0	0	0
Q16_7	16	Mutyambizi et al.,Effects of Covid 19 on Tuberculosis	PDF	615	766							yes	no	no	no	no	no	0	0	0	0	0	0	0	0	0	0	0	0	0	0	0	0	0	0	0	0	0	0	0	0	0	0	0	0	0	1	0	0
Q17_1	17	Palo et al.,Effective intervention to ensure MCH	PDF	1839	2099							no	no	yes	yes	yes	yes	0	0	0	0	0	0	1	0	0	0	0	0	0	0	0	0	0	0	0	0	0	0	0	0	0	0	0	0	0	0	0	0
Q17_2	17	Palo et al.,Effective intervention to ensure MCH	PDF	2821	2965							no	no	yes	yes	yes	yes	0	0	0	0	0	0	0	0	0	0	0	0	0	0	0	0	0	0	0	0	0	0	0	0	0	0	0	0	0	0	0	0
Q17_3	17	Palo et al.,Effective intervention to ensure MCH	PDF	1013	1117							no	no	yes	yes	yes	yes	0	0	0	0	0	0	0	0	0	0	0	0	0	0	0	0	0	0	0	0	0	0	0	0	0	0	0	0	0	0	0	0
Q17_4	17	Palo et al.,Effective intervention to ensure MCH	PDF	3079	3125							no	no	yes	yes	yes	yes	0	0	0	0	0	0	0	0	0	0	0	0	0	0	0	0	0	0	0	0	0	0	0	0	0	0	0	1	0	0	0	0
Q17_5	17	Palo et al.,Effective intervention to ensure MCH	PDF	267	421							no	no	yes	yes	yes	yes	0	0	0	0	0	0	0	0	0	0	0	0	0	0	0	0	0	0	0	0	0	0	0	0	0	0	0	0	0	0	1	0
Q18_1	18	Pattison et al., Impact of Covid 19 on use of maternal and reproductive...	PDF	2092	2524							yes	no	yes	yes	no	no	0	0	0	0	0	0	0	0	0	0	0	0	0	0	0	0	0	0	0	0	0	0	0	0	0	0	0	0	0	0	0	0
Q18_2	18	Pattison et al., Impact of Covid 19 on use of maternal and reproductive...	PDF	3246	3626							yes	no	yes	yes	no	no	0	0	0	0	0	0	0	0	0	0	0	0	0	0	0	0	0	0	0	0	0	0	0	0	0	0	0	0	0	0	0	0
Q18_3	18	Pattison et al., Impact of Covid 19 on use of maternal and reproductive...	PDF	918	1276							yes	no	yes	yes	no	no	0	0	0	0	0	0	0	0	0	0	0	0	0	0	0	0	0	0	1	0	0	0	0	0	0	0	0	0	0	0	0	0
Q18_4	18	Pattison et al., Impact of Covid 19 on use of maternal and reproductive...	PDF	3192	3540							yes	no	yes	yes	no	no	0	0	0	0	0	0	0	0	0	0	0	0	0	0	0	0	0	0	0	0	0	0	0	0	0	0	0	0	0	0	0	0
Q18_5	18	Pattison et al., Impact of Covid 19 on use of maternal and reproductive...	PDF	3574	3714							yes	no	yes	yes	no	no	0	0	0	0	0	0	0	0	0	0	0	0	0	0	0	0	0	0	1	0	0	0	0	0	0	0	0	0	0	0	0	0
Q18_6	18	Pattison et al., Impact of Covid 19 on use of maternal and reproductive...	PDF	653	867							yes	no	yes	yes	no	no	0	0	0	0	0	0	0	0	0	0	0	0	0	0	0	0	0	0	0	0	0	0	0	0	0	0	0	0	0	0	0	0
Q19_1	19	Pillay et al., Impact of Covid 19 on routine primary health care	PDF	3385	3509							yes	no	yes	yes	no	yes	0	0	0	0	0	0	0	0	0	0	0	0	0	0	0	0	0	0	0	0	0	0	1	0	0	0	0	0	0	0	0	0
Q19_2	19	Pillay et al., Impact of Covid 19 on routine primary health care	PDF	2672	2922							yes	no	yes	yes	no	yes	0	0	0	0	0	0	0	0	0	0	1	0	0	0	0	0	0	0	0	0	0	0	0	0	0	0	0	0	0	0	0	0
Q19_3	19	Pillay et al., Impact of Covid 19 on routine primary health care	PDF	80	196							yes	no	yes	yes	no	yes	0	0	0	0	0	0	0	0	0	0	0	0	0	0	0	0	0	0	0	0	0	0	0	0	0	0	0	0	0	0	0	0
Q19_4	19	Pillay et al., Impact of Covid 19 on routine primary health care	PDF	544	775							yes	no	yes	yes	no	yes	0	0	0	0	0	0	0	0	0	0	0	0	0	0	0	0	0	0	0	0	0	0	0	0	0	0	0	0	0	0	0	0
Q19_5	19	Pillay et al., Impact of Covid 19 on routine primary health care	PDF	903	1025							yes	no	yes	yes	no	yes	0	0	0	0	0	0	0	0	0	0	0	0	0	0	0	0	0	0	0	0	0	0	0	0	0	0	0	0	0	0	0	0
Q19_7	19	Pillay et al., Impact of Covid 19 on routine primary health care	PDF	1276	1458							yes	no	yes	yes	no	yes	0	0	0	0	0	0	0	0	0	0	0	0	0	0	0	0	0	0	0	0	0	0	0	0	0	0	0	0	0	0	0	0
Q19_8	19	Pillay et al., Impact of Covid 19 on routine primary health care	PDF	2013	2130							yes	no	yes	yes	no	yes	0	0	0	0	0	0	0	0	0	0	0	0	0	0	0	0	0	0	0	0	0	0	0	0	0	0	0	0	0	0	0	0
Q19_9	19	Pillay et al., Impact of Covid 19 on routine primary health care	PDF	2468	2565							yes	no	yes	yes	no	yes	0	0	0	0	0	0	0	0	0	0	0	0	0	0	0	0	0	0	0	0	0	0	0	0	0	0	0	0	1	0	0	0
Q19_10	19	Pillay et al., Impact of Covid 19 on routine primary health care	PDF	1514	1776							yes	no	yes	yes	no	yes	0	0	0	0	0	0	0	0	0	0	0	0	0	0	0	0	0	0	0	0	0	0	0	0	0	1	0	0	0	0	0	0
Q19_11	19	Pillay et al., Impact of Covid 19 on routine primary health care	PDF	1781	1877							yes	no	yes	yes	no	yes	0	0	0	0	0	0	0	0	1	0	0	0	0	0	0	0	0	0	0	0	0	0	0	0	0	0	0	0	0	0	0	0
Q19_12	19	Pillay et al., Impact of Covid 19 on routine primary health care	PDF	1028	1202							yes	no	yes	yes	no	yes	0	0	0	0	0	0	0	0	0	0	0	0	0	0	0	0	0	0	0	0	0	0	0	0	0	0	0	0	0	0	0	0
Q20_3	20	Pujolar et al.,Changes in access to health sevices	PDF	2549	2722							no	no	no	no	no	yes	0	0	0	0	0	0	0	0	0	0	0	0	0	0	0	0	0	0	0	0	0	0	0	0	0	0	0	0	0	0	0	0
Q20_4	20	Pujolar et al.,Changes in access to health sevices	PDF	2832	2988							no	no	no	no	no	yes	0	0	0	0	0	0	0	0	0	0	0	0	0	0	0	0	0	0	0	0	0	0	0	0	0	0	0	0	0	0	0	0
Q21_1	21	Quadri et al.,Impact of Covid 19 pandemic on mother and child	PDF	5503	5637							yes	no	no	yes	no	yes	0	0	0	0	0	0	0	0	0	0	0	0	0	0	0	0	0	0	0	0	0	0	0	0	0	0	0	0	0	0	0	0
Q21_2	21	Quadri et al.,Impact of Covid 19 pandemic on mother and child	PDF	91	291							yes	no	no	yes	no	yes	0	0	0	0	0	0	0	0	0	0	0	0	0	0	0	0	0	0	0	0	0	0	0	0	0	0	0	0	0	0	0	0
Q21_3	21	Quadri et al.,Impact of Covid 19 pandemic on mother and child	PDF	27	210							yes	no	no	yes	no	yes	0	0	0	0	0	0	0	0	0	0	0	0	0	0	0	0	0	0	0	0	0	0	0	1	0	0	0	0	0	0	0	0
Q21_4	21	Quadri et al.,Impact of Covid 19 pandemic on mother and child	PDF	27	139							yes	no	no	yes	no	yes	0	0	0	0	0	0	0	0	0	0	0	0	0	0	0	0	0	0	0	0	0	0	0	0	0	0	0	0	0	0	0	0
Q21_5	21	Quadri et al.,Impact of Covid 19 pandemic on mother and child	PDF	5304	5504							yes	no	no	yes	no	yes	1	0	0	0	0	0	0	0	0	0	0	0	0	0	0	0	0	0	0	0	0	0	0	0	0	0	0	0	0	0	0	0
Q22_1	22	Saso et al Impact of Covid 19 on immunization services	PDF	1411	1689							no	no	no	no	no	yes	0	0	0	0	0	0	0	0	0	0	0	0	0	0	0	0	0	0	0	0	0	0	0	0	0	0	0	0	0	0	0	0
Q22_2	22	Saso et al Impact of Covid 19 on immunization services	PDF	1694	1935							no	no	no	no	no	yes	0	0	0	0	0	0	0	0	0	0	0	0	0	0	0	0	0	0	0	0	0	0	0	0	0	0	0	0	0	0	0	0
Q22_3	22	Saso et al Impact of Covid 19 on immunization services	PDF	2109	2219							no	no	no	no	no	yes	0	0	1	0	0	0	0	0	0	0	0	0	0	0	0	0	0	0	0	0	0	0	0	0	0	0	0	0	0	0	0	0
Q22_5	22	Saso et al Impact of Covid 19 on immunization services	PDF	2641	2731							no	no	no	no	no	yes	0	0	0	0	0	0	0	0	0	0	0	0	0	0	0	0	0	0	0	0	0	0	0	0	0	0	0	0	0	0	0	0
Q23_1	23	Siedner M et al., access to primary health care during lockdowns	PDF	1404	1780							no	no	no	yes	no	yes	0	0	0	0	0	0	0	0	0	0	0	0	0	0	0	0	1	0	0	0	0	0	0	0	0	0	0	0	0	0	0	0
Q23_2	23	Siedner M et al., access to primary health care during lockdowns	PDF	3058	3439							no	no	no	yes	no	yes	0	0	0	0	0	0	0	0	0	0	0	0	0	0	0	0	0	0	0	0	0	0	0	0	0	0	0	0	0	0	0	0
Q24_6	24	Soma Pillay et al., the effect of the first wave of the COVID-19 on the use of maternal and reproductive health services	PDF	7952	8106							yes	no	yes	yes	no	yes	0	0	0	0	0	0	0	0	0	0	0	0	0	0	0	0	0	0	0	0	0	0	0	0	0	0	0	0	0	0	0	0
Q24_7	24	Soma Pillay et al., the effect of the first wave of the COVID-19 on the use of maternal and reproductive health services	PDF	8225	8351							yes	no	yes	yes	no	yes	0	0	0	0	0	0	0	0	0	0	0	0	0	0	0	0	0	0	0	0	0	0	0	0	0	0	0	0	0	0	0	0
Q24_8	24	Soma Pillay et al., the effect of the first wave of the COVID-19 on the use of maternal and reproductive health services	PDF	8431	8497							yes	no	yes	yes	no	yes	0	0	0	0	0	0	0	0	0	0	0	0	0	0	0	0	0	0	0	0	0	0	0	0	0	0	0	0	0	0	0	0
Q24_11	24	Soma Pillay et al., the effect of the first wave of the COVID-19 on the use of maternal and reproductive health services	PDF	582	854							yes	no	yes	yes	no	yes	0	0	0	0	0	0	0	0	0	0	0	0	0	0	0	0	0	0	0	0	0	0	0	0	0	0	0	0	0	0	0	0
Q24_12	24	Soma Pillay et al., the effect of the first wave of the COVID-19 on the use of maternal and reproductive health services	PDF	991	1269							yes	no	yes	yes	no	yes	0	0	0	0	0	0	0	0	0	0	0	0	0	0	0	0	0	0	0	0	0	0	0	0	0	0	0	0	0	0	0	0
Q24_13	24	Soma Pillay et al., the effect of the first wave of the COVID-19 on the use of maternal and reproductive health services	PDF	1480	1565							yes	no	yes	yes	no	yes	0	0	0	0	0	0	0	0	0	1	0	0	0	0	0	0	0	0	0	0	0	0	0	0	0	0	0	0	0	0	0	0
Q24_14	24	Soma Pillay et al., the effect of the first wave of the COVID-19 on the use of maternal and reproductive health services	PDF	2834	2917							yes	no	yes	yes	no	yes	0	0	0	0	0	0	0	0	0	0	0	0	0	0	0	0	0	0	0	0	0	0	0	0	0	0	0	0	0	0	0	0
Q25_1	25	Stanton et al.,I am scared I dont want to lie	PDF	2354	2488							no	no	no	no	no	yes	0	0	0	0	0	0	0	0	0	0	0	0	0	0	0	0	0	0	0	0	0	0	0	0	0	0	0	0	0	0	0	0
Q25_2	25	Stanton et al.,I am scared I dont want to lie	PDF	2492	2699							no	no	no	no	no	yes	0	0	0	0	0	0	0	0	0	0	0	0	0	0	0	0	0	0	0	0	0	0	0	0	0	0	0	0	0	0	0	0
Q25_3	25	Stanton et al.,I am scared I dont want to lie	PDF	2701	2948							no	no	no	no	no	yes	0	0	0	0	0	0	0	0	0	0	0	0	0	0	0	0	0	0	0	0	0	0	0	0	0	0	0	0	0	0	0	0
Q25_4	25	Stanton et al.,I am scared I dont want to lie	PDF	2135	2352							no	no	no	no	no	yes	0	0	0	0	0	0	0	0	0	0	0	0	0	0	0	0	0	0	0	0	0	0	0	0	0	0	0	0	0	0	0	0
Q26_1	26	Tshela et al., Indirect effects of COVID 19 on maternal and child health in South Africa	PDF	2730	2840							yes	no	no	no	no	yes	0	0	0	0	0	0	0	0	0	0	0	0	0	0	0	0	0	1	0	0	0	0	0	0	0	0	0	0	0	0	0	0
Q26_2	26	Tshela et al., Indirect effects of COVID 19 on maternal and child health in South Africa	PDF	3212	3389							yes	no	no	no	no	yes	0	0	0	0	0	0	0	0	0	0	0	0	0	0	0	0	0	0	0	0	0	0	0	0	0	0	0	0	0	0	0	0
Q26_3	26	Tshela et al., Indirect effects of COVID 19 on maternal and child health in South Africa	PDF	3213	3361							yes	no	no	no	no	yes	0	0	0	0	0	0	0	0	0	0	0	0	0	0	0	0	0	0	0	0	0	0	0	0	0	0	0	0	0	0	0	0
Q26_4	26	Tshela et al., Indirect effects of COVID 19 on maternal and child health in South Africa	PDF	1738	1901							yes	no	no	no	no	yes	0	0	0	0	0	0	0	0	0	0	0	0	0	0	0	0	0	0	0	0	0	0	0	0	0	0	0	0	0	0	0	0
Q26_5	26	Tshela et al., Indirect effects of COVID 19 on maternal and child health in South Africa	PDF	74	185							yes	no	no	no	no	yes	0	0	0	0	0	0	0	0	0	0	0	0	0	0	0	0	0	0	0	0	0	0	0	0	1	0	0	0	0	0	0	0
Q26_6	26	Tshela et al., Indirect effects of COVID 19 on maternal and child health in South Africa	PDF	1738	1902							yes	no	no	no	no	yes	0	0	0	0	0	0	0	0	0	0	0	0	0	0	0	0	0	0	0	0	0	0	0	0	0	0	0	0	0	0	0	0
Q26_7	26	Tshela et al., Indirect effects of COVID 19 on maternal and child health in South Africa	PDF	1573	1901							yes	no	no	no	no	yes	0	0	0	0	0	0	0	0	0	0	0	0	0	0	0	0	0	0	0	0	0	0	0	0	0	0	0	0	0	0	0	0
Q26_8	26	Tshela et al., Indirect effects of COVID 19 on maternal and child health in South Africa	PDF	406	724							yes	no	no	no	no	yes	0	0	0	0	0	0	0	0	0	0	0	0	0	0	0	0	0	0	0	0	0	0	0	0	0	0	0	0	0	0	0	0
Q26_9	26	Tshela et al., Indirect effects of COVID 19 on maternal and child health in South Africa	PDF	728	853							yes	no	no	no	no	yes	0	0	0	0	0	0	0	0	0	0	0	0	0	1	0	0	0	0	0	0	0	0	0	0	0	0	0	0	0	0	0	0
Q26_10	26	Tshela et al., Indirect effects of COVID 19 on maternal and child health in South Africa	PDF	349	404							yes	no	no	no	no	yes	0	0	0	0	0	0	0	0	0	0	0	0	0	0	0	1	0	0	0	0	0	0	0	0	0	0	0	0	0	0	0	0
Q27_1	27	WHO( 2021)Maintaining the provision and use of services	PDF	1446	1531							yes	no	yes	no	yes	yes	0	0	0	0	0	0	0	0	0	0	0	0	0	0	0	0	0	0	0	0	0	0	0	0	0	0	0	0	0	0	0	0
Q27_2	27	WHO( 2021)Maintaining the provision and use of services	PDF	1555	1633							yes	no	yes	no	yes	yes	0	0	0	0	0	0	0	0	0	0	0	0	0	0	0	0	0	0	0	0	0	0	0	0	0	0	0	0	0	0	0	0
Q27_3	27	WHO( 2021)Maintaining the provision and use of services	PDF	1655	1853							yes	no	yes	no	yes	yes	0	0	0	0	0	0	0	0	0	0	0	0	0	0	0	0	0	0	0	0	0	0	0	0	0	0	0	0	0	0	0	1
Q27_4	27	WHO( 2021)Maintaining the provision and use of services	PDF	807	997							yes	no	yes	no	yes	yes	0	0	0	0	0	0	0	0	0	0	0	0	0	0	0	0	0	0	0	0	0	0	0	0	0	0	0	0	0	0	0	0
Q27_5	27	WHO( 2021)Maintaining the provision and use of services	PDF	314	488							yes	no	yes	no	yes	yes	0	0	0	0	0	0	0	0	0	0	0	0	0	0	0	0	0	0	1	0	0	0	0	0	0	0	0	0	0	0	0	0
[truncated: 112 more columns]
