# Supplementary material for: The Landscape on Access to Maternal and Child Health Services During the COVID‐19 Pandemic in South Africa: A Scoping Review
Source: Interdiscip Perspect Infect Dis. 2026 Jan 29;2026:9065224. doi: 10.1155/ipid/9065224 (PMC12854166; doi:10.1155/ipid/9065224)
Supplement: Supplementary file 4 — Supporting Information 4 Table 3: Included studies of landscape on the effects of the COVID‐19 pandemic on access to MCH services in South Africa: A scoping review. [file IPID-2026-9065224-s004.xlsx]

## Sheet: Sheet1
25 Included studies for the scoping review.xlsx	Included studies Landscape on the effects of COVID - 19 pandemic on access to maternal and child health services in South Africa: A scoping review
No	Author	Year of Publication	Title	Country ( where Study was conducted )	Aim/Purpose	Study Population	Methodology	Intervention/concept	Outcome	Key Findings
1	Meherali et al.,	2021	Impact of Covid 19 pandemic on adolescents sexual and reproductive health in low and middle income countries	Low and Middle Income Countries- South Africa part of the study	Authors lacked direction in articulating the main purpose which is : To identify and assess the the impact of the pandemic on SRH needs and access to services by adolescents in LMICs	Searches were done in the following 8 databases;Medline, EMBASE,PsychoINFO,HealthSTAR,Sociological abstracts via ProQuest,Cumulative Index for Nursing and Allied Health (CINAHL)via EBSCOhost,Scopus via Elsevier and the Cochrane Library via Wiley focusing on adolescents' sexual and reproductive health. (Age n=10 -19 years)	Scoping review	Adolescents health and sexual reproductive health	Visits for perinatal care and family planning remained reasonably constant or modestly increased;Increased clinic visits for HIV immediately after the lockdown. This might have reflected an urgency to collect medications prior to an anticipated interruption in-clinic access or medication; availability and/or national programmatic efforts to accelerate transitions to a new first-line regimen	adolescents’ visits for perinatal care and family planning remained reasonably constant or modestly increased during the pandemic lockdown;observed resilience in family planning visits by adolescents over the observation period, which increased from 7.3 visits/clinic/day in the pre-implementation period to 7.8 visits/clinic/day after the transition to level 5 lockdown; limited access to sexual an…
2	Chelsea B.P et al.,	2022	Impact of Covid 19 on contraceptive and abortion services in low and midle income countries: a scoping review	Low and Middle Income Countries- South Africa part of the study	To identify, map and synthesise studies in LMICs that have collected data and provided empirical(non modelled) results on a range of outcomes related to the impact of COVID - 19 pandemic on demand for, provision of and access to contracetive and abortion services as well as reproductive outcomes of these impacts	71 studies were searched from the bibliographic database (December 2019 - February 2021)and key grey literature sources (December 2019 - April 2021) focusing on women and children	Scoping review	contraceptive and abortion services	demand for, provison of and access to contarceptive and abortion services and reproductive outcomes of these services	The level of access to obtaining specific contraceptive methods, such as condoms, injectables, pills, emergency contraception, or IUDs showed declines over the pandemic; Health facility or programme data noted declines sometimes not only initially, sometimes sustained in family plnning clients, or by the number of users of specific contraceptive methods over time; comparing trends before and duri…
3	Bolarinwa et al.,	2021	Mapping evidence of impact of Covid 19 outbreak on sexual and reproductive health : a scoping review	High Income Countries(HICS) and Low-Midlle Income countris (LMICS)	to map the evidential impacts of COVID-19 on SRH using a systematic scoping review.	All Population - persons who have been affected by COVID-19 whilst accessing any sexual and reproductive health service and family planning services .	Systematic Scoping review	Sexual and reproductive Health	family planning services, maternal and child health service, and sexual behavior globally	The lockdown measures reduced access for pregnant women and infants from easily attending antenatal clinics and primary health care centers. Adjustments to clinics, shortage of staff, lack of personal protective equipment (PPE), and vaccine supply problems were the provider issues reported by most participants.The barriers identified in LMICs were mainly provider issues, such as cancelled clinic …
4	Mutyambizi et al.,	2021	Effect of Covid 19 on tuberculosis, HIV, and prevention of mother - to - child transmission of HIV indicators in Mopani district, South Africa	South Africa- Mopani District	To analyse HIV, Tuberculosis (TB) and Prevention of Mother to Child Transmission of HIV(PMTCT) indicator trends in Mopani during the COVID - 19 lockdown and two COVID - 19 waves	Data from District Health Information system was extracted from February 2019 to December 2020 on adults, children, pregnant and postanatal women focusing on primaryhealth care head counts, HIV and antiretral viral treatment(ART), PMTCT and TB	Descriptive Analysis study	HIV, TB,AND Prevention of Mother to Child Transmission of HIV(PMTCT)	Primary health care head counts;HIV services indicators; Art indicators; TB treatment indicators; PMTCT indicators- antenatal visits;Total HIV positive women identified,number of HIV positive pregnant women started on ART;	the mean HC for the period April - December 2019 was significantly higher than that for April - December 2020 for all HC indicators,Drops in visits were identified immediately following the start of lockdown in April 2020 ;The study did not find lockdown effetcs on PMTCT health services ;There were no statistically significant changes for total antenatal visits and total pregnant HIV-positive wom…
5	Ahmed T. et al.,	2021	The effect of COVID- 19 on maternal newborn and child health (MNCH) services in Bangladesh, Nigeria and South Africa: call for contextualised pandemic response in LMICs	Bangladesh, Nigeria and South Africa	to explore selected aspects of maternal, neonatal and child health (MNCH) care, to understand the effect of COVID-19 response on vulnerable groups in the con-text of LMICs.	the study was conducted in Bangladesh,Nigeria and South Africa focusing on antenatal women , children and family planning women	Commentary	Maternal Newborn and Child Health(MNCH) care services	mothers received ANC care; attendance in family planning clinics and children vaccinated	Utilisation of MNCH care :-All three countries recorded a decline in attendance for formal ANC during April and May 2020 in comparison to the same months in 2019.There was a decline in facility vaginal deliveries in Bangladesh the data appears more mixed for Nigeria and South Africa (in some facilities increased deliveries while others decreased deliveries in SA 2% decrease in March in one facili…
6	Anokwuru & Mavis	2021	Lived Experiences of Antenatal Services Utilization among Pregnant Women during COVID- 19 Pandemic	South Africa - Gauteng, Limopopo province	To present the lived experience of utilization of antenatal services among pregnant women in the COVID - 19 pandemic	Pregnant women (n=12) ages 27 - 35years	Descriptive phenomenological study	Antenatal care services	existing knowledge on antenatal care services	Fear of contracting Covid -19 during antenatal:- The surge of the daily numbers of Covid-19 infection rate that were recorded in the country and shown in the media and statistics of deaths triggered fear in pregnant women. Hence, attendance at the antenatal clinic became a secondary issue to pregnant women when compared to preserving their lives from contracting the SARs-CoV2 virus. Deferring the…
7	Pillay et al.,	2021	Impact of COVID-19 on routine primary healthcare services in South Africa	South Africa	To assess the impact of COVID-19 and restrictions imposed to limit viral transmission on routine health services in SA.	Data was collected from District Health Information System bewteen March and December 2020 and March and December 2019 on Antenatal and postnatal women, children and general adult population	Data analysis	Routine Primary health care services	total number of PHC visits (overall access to care); access to contraceptives (reproductive health); access to antenatal care (maternity care); number of babies delivered in public health facilities (maternity care); institutional maternal and neonatal mortality (maternity care); immunisation coverage (child health); number of HIV tests (HIV services);number of TB tests and people diagnosed with …	Contraceptives prescribed: -The largest declines were in April and May 2020 relative to the same period in 2019. There was a further dip in provision of contraception in July 2020 compared with July 2019. Stockouts of certain products during 2020 also contributed to the decline in provision of contraceptives. Antenatal care visits before 20 weeks:- Nationally, the number of first antenatal visits…
8	Pattison et.al,	2021	The impact of COVID-19 on use of maternal and reproductive health services and maternal and perinatal mortality	South Africa	To perform a rapid assessment of the effect of COVID-19 on maternal and reproductive health services and maternal and perinatal mortality in South Africa.	Data from District Health Managemnet Information system from 2020/21 was compared with 2019/20 pregnant and postnatal women	Data analysis	maternal and reproductive health services	maternal services and reproductive health services	Year-on-year comparison:-There were 920 and 1 273 maternal deaths in FY2019/20 and FY2020/21 respectively.Nationally, maternal deaths and the institutional maternal mortality ratio (iMMR) increased significantly (p<0.00001) in all provinces except the Northern Cape, overall by 40% and 37% respectively.Stillbirths and the stillbirth rate increased significantly nationally (p<0.00001) in all provin…
9	Adelekani, Mihretu and Mapanga	2020	Early Effects of the COVID-19 Pandemic on Family Planning Utilisation and Termination of Pregnancy Services in Gauteng, South Africa: March–April 2020	South Africa - Gauteng	to describe the effect of the COVID-19 pandemic on family planning and termination of pregnancy services utilisation immediately following the lockdown in Gauteng Province.	Data from District Health Information System from 1 April 2018 to 30 April 2020 focusing on women in Public Healthcare facilities (n=426)	Secondary data analysis	Family Planning and Termination of Pregancy Services	Headcounts, family planning and Termination of Pregnancy(TOP) indicators	Headcount:- decrease by 30%;the total primary care headcount for the period from April 2018 to April 2020. Year by year, over 21 million clients visited primary healthcare facilities in Gauteng. There were almost 500,000 fewer client visits to primary healthcare facilities during March and April 2020, compared to the pre-lockdown period, which represents an almost 30% decline in the total headcou…
10	Groenewald, I saacs and Isaacs	2020	Adolescent Sexual and Reproductive Health During the COVID-19 Pandemic : A Mini Review	Africa - South Africa included	to synthesis the literature that describe the impact of the current pandemic on adolescent SRH in Africa. In	3 Database searches on EBSCOhost eb,SAGE journals and Google scholar focusing on Adolescents aged 10 - 19 years	Mini review	Sexual and Reproductive Health	adolescent sexual and reproductive health services access	Limited access to modern contraceptives as stocks ran significantly low during the COVID-19 pandemic; restricted access to adolescent friendly healthcare, labor clinics, and emergency services. the COVID-19 pandemic had impeded access to contraceptives and contraceptive technologies;limited access to condoms;
11	Quadri Kunle Alabi, Ayobami Susannah Oyedeji, Kajewole-Alabi,	2023	Impact of COVID-19 pandemic on mother and child health in Sub-Saharan Africa – a review	SubSaharan Africa - South Africa part of the study	reviewed the impact of COVID-19 on maternal and child health	Literature search on population based studies and non population based using google search to access Google Scholar, PubMed and Science Direct on direct related materials on impact of COVID-19 on mother and child healthcare in subSaharan Africa.	Literature review	Maternal and Child Health	access to Maternal Neonatal and Child Health services	Antenatal care :-South Africa recorded a 3.4% increase in perinatal mortality as a result of COVID-19; Postnatal care and family planning:- Inadeqautae supply of contraceptives- (In South Africa)5% decrease in family planning services.; Maternal and reproductive health services:- child health care:-(Rural South Africa)identified a decrease in child healthcare visits;Overall, essential MNCH servic…
13	Palo et al	2022	Effective interventions to ensure MCH (Maternal and Child Health) services during pandemic related health emergencies (Zika, Ebola, and COVID-19): A systematic review	SubSaharan Africa - South Africa part of the study	to assess the impact of health emergencies (Zika, Ebola, and COVID-19) on facility and community-based MCH ser- vices utilization and identify various effective interventions or strategies adopted to ensure uptake/delivery ofMCH care. This	Pregnant women, mothers, children, and health care professionals	Systematic review	Any interventions or strategies related to providing or improving MCH services during health emergencies (Zika, Ebola, and COVID-19).	demand for family planning, antenatal care coverage, institutional deliveries, maternal and perinatal outcomes, postnatal care within two days of birth, immunization services and pediatric health services during health emergencies (Zika, Ebola, and COVID-19	Family planning:-Despite a drop in FPS utilization during the early phases of lockdown, a sharp reversal in FPS service uptake during the post-lockdown phase was reported; Intrapartum services:-A 47% increase in neonatal in-facility mortality due to disruption of health services during COVID-19. Post natal services:-postnatal attendance remained stable during COVID-19 in South Africa; Child healt…
14	Saso & Skirrow,	2020	Impact of COVID-19 on Immunization Services for Maternal and Infant Vaccines: Results of a Survey Conducted by Imprint—The Immunising Pregnant Women and Infants Network	South Africa part of the study	To gather a swift snapshot of the global picture and to explore the changes in immunization services experienced by local frontline staff	members of the international Immunising Pregnant Women and Infants Network (IMPRINT)	Cross sectional survey	Immunization Services for Maternal and Infant Vaccines	access to immunisation services	Routine immunisation:-Overall “access” issues due to the lockdown and social isolation, as well as logistical difficulties; “provider” issues, including changes to clinics, staff shortages, lack of personal protective equipment (PPE) and vaccine supply problems; and “user” concerns, primarily fear of acquiring COVID-19 and broader vaccine hesitance;LMICswere more skewed towards provider issues, w…
15	Pujolar, Oliver-angl & Vargas	2022	Changes in Access to Health Services during the COVID-19 Pandemic: A Scoping Review	Global study - South Africa part of it	to synthesize the knowledge accrued from the onset of the pandemic in March 2020 through to September 2021 on the impact of the COVID-19 pandemic on access to health services (including primary care, outpatient secondary care, and inpatient care) for non-COVID-related conditions, and to identify knowledge gaps on these subjects.	general population	Scoping review	General services	access and utilsation to child health care, HIV and adult services	Reduction in the number of childcare visits (50%), including preventive procedures, and sustained utilization of HIV services and adult outpatient clinics during the national lockdown (March–June 2020), compared to the previous periods. No significant changes were observed at a general level in the use of services. Childcare visits recovered over the following three months to pre-lockdown levels;…
16	Humphries et al.	2022	Impact of COVID-19 public health responses on income, food security and health services among key and vulnerable women in South Africa	South Africa	to explore how income, food security and health service utilisation of women from vulnerable groups who are living with HIV or are at risk of acquiring HIV in South Africa were affected by public health responses to COVID-19.	Key Vulnerable Populations(KVP) - HIV, Migrants and Adolescent Girls and Young Women(AGYW)	Cross sectional survey	Income, food security and health services	demographics; socio-economic status; HIV status; risk and safer sex practices; ARV treatment access (if applicable); health and well-being; mental health (PHQ-4); gender-based violence; substance use; transactional sex; sex work; COVID-19 vaccine uptake and beliefs; and the impacts of COVID-19	Of the 1 674 women who reported accessing family planning services, 609 (36%) reported that the COVID-19 pandemic impacted their access to these services; AGYW and sex workers were at greater risk of experiencing reduced access for family planning services while migrants were at lower risk of experiencing reduced access to family planning services. Living in urban settings was associated with a h…
18	Stanton et al.,	2023	“I am scared, I do not want to lie”: exploring the impacts of COVID-19 on engagement in care, perceived health, relationship dynamics, and parenting among postpartum women with HIV in South Africa	South Africa	to explore the multifaceted impacts of the pandemic on engagement in HIV- and infant-related care, as well as on the domains that influence care engagement, including mental health, intimate relationships or partnerships, and associated coping strategies. In	Postnatal women	Prospective Longitudinal study			Immunization:-Misinformation on social media about infant immunization in the early phases of the pandemic made it difficult for some participants to assess whether taking their babies to the clinic posed more or less risk than avoiding immunizations all together. accessing immunization challenges/child care :- being turned back, decreased access to immunizations due to COVID-19-related closures …
19	Dvora et al.	2020	PrEP retention and prescriptions for pregnant women during COVID-19 lockdown in South Africa	South Africa	to evaluated the effect of the national COVID-19 lockdown in South Africa on study visits and PrEP prescriptions among pregnant women in antenatal care	HIV negative Pregnant and Postpartum women	Correspondence	Cohort Study	Study visits and PreP prescription	Missing visits:-34 % women missed visits before lockdown and 57 % women missed visits during lockdown;The relative risk of missing a study visit increased during lockdown compared with before lockdown (odds ratio 2∙36, 95% CI 1∙73–3∙16).Pregnant and post-partum women who are on PrEP cited fear of COVID-19 and contact with the health facility as common barriers.
21	Kelly et al.,	2022	HIV and SRH healthcare delivery experiences of South African healthcare workers and adolescents and young people during COVID-19	South Africa	to explore and document the experiences of provision and receipt of adolescent HIV and SRH services during the COVID-19 pandemic from the perspective of South African young people and healthcare workers.	Healthcare workers (n=13), adolescents and Young People(n=41 ages 17 - 19)	Qualitative and participatory research	HIVand Sexual and Reproductive Health(SRH) Service	AYP’s COVID-19 experiences, challenges and coping strategies,	Service delivery:-changes in contraception service delivery; healthcare facilities prioritising COVID-19 above other health needs, including SRH and HIV; access:-fear of contracting COVID-19; not accessing long-acting reversible contraception, check-ups for babies and medical refills and associated necessary routine visits as they were not considered emergency cases and were returned back;
23	Mohulatsi, Garutsa & Bahule	2023	The Experiences of Expectant and New Mothers in Accessing Maternal Healthcare Services during the COVID-19 Pandemic in Mmabatho, North-West, South Africa	South Africa - Mmabatho,North West Province	To explore the experiences of women in accessing maternal healthcare services in Mmabatho, North-West Province, South Africa during the COVID-19 pandemic.	Expectant and new mothers (n=30; age 20 -55 years)	Qualitative research design	Maternal health Care services	the experiences of women in accessing maternal healthcare services	Access and service delivery:-most participants reported that they skipped their monthly maternity appointments and medical tests due not only to fear of contracting the virus but also the treatment from nurses; nurses impact women’s ability and inability to utilize and access maternal healthcare services;some expectant mothers in Mmabatho resorted to informal caregiving not by choice but due to t…
25	Jensen et al.,	2021	Child health services during a COVID-19 outbreak in KwaZulu-Natal Province, South Africa	South Africa- Kwazulu Natal Province	To assess the initial impact of the local COVID-19 outbreak on routine child health services.	District data on children from all health facilities in the province – 589 fixed primary healthcare clinics (PHCs), 22 community health centres, 39 district hospitals, 13 regional hospitals, 1 tertiary hospital, 1 national central hospital and 16 specialised hospitals.	Retrospective review	Routine Child Health Services	service access/utilisation, service delivery and the wellbeing of children	Service access and utilisation:-Maternity and newborn data were less consistent, with a decrease in in-hospital births (8%; p=0.1) in April and some recovery thereafter, while births before arrival (BBA) also declined initially with a substantial increase thereafter; Under-5 PHC head counts and paediatric separations declined across all districts, with a two-fold variation between districts; Ther…
26	Thsehla et al.,	2023	Indirect effects of COVID-19 on maternal and child health in South Africa	South Africa	to investigate the indirect effects of COVID-19 on maternal and child health by different geographical regions and relative wealth quintiles.	4956 public sector health facilities	Quantitative analysis	Maternal and Child Health services	maternal and child health indicators:- Full immunization, Measles first dose, Diarrhoea incidence,Diarrhoea deaths,Pneumonia incidence,Pneumonia deaths,Severe acute malnutrition (SAM) incidence,Severe acute malnutrition deaths,Facility deaths,First antenatal visit,Delivery,Caesarean section,Maternal deaths	Child health indicators : at the start of the first lockdown, full immunisation and first dose of measles declined with the highest impact recorded in wealthier quintiles, and in urban and peri-urban areas. In the second period, wealthier quintiles picked up with positive mean changes, while poor quintiles continued to be negative; For measles first dose, whilst uptake was interrupted at the onse…
27	World Health Organization (WHO)	2021	Maintaining the provision and use of services for maternal, newborn, child and adolescent health and older people during the COVID-19 pandemic Lessons learned from 19 countries	Global study - South Africa part of it	To provides a synthesis of the different strategies taken by these countries to ensure the continuation of essential MNCAAH services, including governance mechanisms put into place,data and information available for decision making and key actions taken by governments and implementing partners.	Pregnant and postnatal women, children from 19 countries which are Bolivia, Brazil, Khazkhstan,Romania, Tajikistan,Pakistan, Sudan, Yemen, Cameroon Democratic republic of Congo,Ethiopia, Nigeria, Ethiopia, South Africa, Uganda,Bangladesh India, Myanmar, Nepal and Timor-Leste	Report	maternal, newborn, child and adolescent health and older people services	RMNCAH indicators:- Family Planning,oral contraceptive accepatnce, antenatal care, facility deliveries,six days postnatal care, child health and immunisations	Number of ANC visits contacts did not differ between 2019 and 2020; reported number of clients who received contraceptives was lower in most of 2020 than 2019 but returned to similar levels by the end of 2020ANC:- the number of Anc contacts was slightly higher in 2020 in comparison to 2019; The percentage of facility births was similar overall to 2019; the number of women receiving PNC six days a…
28	Siedner et al.,	2020	Access to primary healthcare during lockdown measures for COVID-19 in rural South Africa: an interrupted time series analysis	South Africa	to assess the impact of lockdown orders in response to the COVID-19 epidemic in South Africa on access to basic healthcare services. We	Adults and children	Observational Cohort	Primary Health care	Daily clinic visits;number of clinic visits for any reason per clinic;visit type restricted to: (1) child health visits (immunisations and growth monitoring); (2) ante- natal care, postnatal care and family planning; (3) HIV services (including antiretroviral therapy initiation, antiret- roviral therapy continuation and chronic care medical dispensing programme visits) and (4) chronic care of non…	Clinic visits:-There were no significant changes in trends over time in clinic visits/week in any of the preimplementation or postimplementation periods;Child health visists:-child health visits suffered a 60% stepwise drop at the initiation of the level 5 lockdown (from 11.9 to 4.6 visits/day/clinic, mean change of −7.1 visits, 95% CI −9.0 to 5.3), but remained steady during the transition betwe…
29	Soma-Pillay, P and Moodley, J and Pattinson, R and Fawcus, S and Gebhardt, S and Niit,	2020	The effect of the first wave of Covid-19 on use of maternal and reproductive health services and maternal deaths in South Africa	South Africa	To monitor the impact of the first wave of the Covid-19 pandemic on use of maternal and reproductive health services, and maternal mortality	Data from the DHIS were used to compare FY2020/21 data with FY2019/20 data as a control on pregnant and postanatal women in South Africa	Descriptive analysis	Maternal and reproductive health services and maternal mortality	Visits for initiating antenatal care, termination of pregnancy services, contraceptive use and births in facilities and number of maternal deaths	Facility delivery:-There has been an increase in live births in 2020 compared with 2019, but the increase was far less in the second and third quarters, (after lock down); Antenatal care:-The difference in antenatal visits for initiation of antenatal care between 2020 and 2019 from the monthly data, there was a considerable dip when lockdown started (in April) and a recovery in May and June, but …
31	Kruger et al.,	2022	Effect of the COVID-19 pandemic on women’s, maternal and child health services in Tshwane District, South Africa	South Africa	to gain a better understanding of the effect of the COVID-19 pandemic on the uptake of routine MNCWH services in Tshwane District, rendered mainly at PHC facilities and district hospitals (public-sector facilities), as well as at community level and at schools/crèches.	Routine data sources, including the District Health Information System and other district-based datasets, were studied from April 2019 to March 2022, to describe the impact of the first four COVID-19 waves in Tshwane District on women and children	Observational study- data analysis	Maternal and child health services	MNCWH indicators (including reproductive health, termination of pregnancies, cervical cancer screening, clinical forensic medical services, obstetric care, and early infant HIV diagnosis), child health indicators (including immunisations, Vitamin A, de- worming, and school health), and COVID-19 surveillance (including cases, hospitalisations and deaths)	Family planning:- Couple year protection Rate(CYPR) was lower in 2020/2021 and 2021/2022 ( 40.8% and 37.0% respectively) than in the pre pandemic year 2019/2021 when I was 46.8 %( p=0.04 prepandemic versus pandemic period) - The CYPR showed additional sharp decrease in April 2020 to 18.6 % which corresponded with the first strict COVID - 19 lockdown in South Africa; cervical cancer screening:-The…
